# Supplementary material for: Applications of Contrast-Enhanced Ultrasound in Splenic Studies of Dogs and Cats
Source: Animals (Basel). 2022 Aug 17;12(16):2104. doi: 10.3390/ani12162104 (PMC9404716; doi:10.3390/ani12162104)
Supplement: Supplementary file 1 [file animals-12-02104-s001.zip]

Archive with 1 entries (1 files):
- animals-1794798-supplementary.pdf
